# Supplementary material for: Volatile Compounds Governed by Single Recessive Gene Impart Aroma in Sponge Gourd (Luffa cylindrica L. Roem)
Source: Plants (Basel). 2022 Oct 28;11(21):2881. doi: 10.3390/plants11212881 (PMC9656515; doi:10.3390/plants11212881)
Supplement: Supplementary file 1 [file plants-11-02881-s001.zip]

Archive with 1 entries (1 files):
- plants-1946599-supplementary.pdf
